# Supplementary material for: Effects of Different Feeding Methods on Growth Performance, Enzyme Activity, Rumen Microbial Diversity and Metabolomic Profiles in Yak Calves
Source: Microorganisms. 2025 Dec 30;14(1):81. doi: 10.3390/microorganisms14010081 (PMC12844040; doi:10.3390/microorganisms14010081)
Supplement: Supplementary file 1 [file microorganisms-14-00081-s001.zip]

Archive with 1 entries (1 files):
- microorganisms-4012067-supplementary.xlsx
