# Supplementary material for: Effects of Different Feeding Methods on Growth Performance, Enzyme Activity, Rumen Microbial Diversity and Metabolomic Profiles in Yak Calves
Source: Microorganisms. 2025 Dec 30;14(1):81. doi: 10.3390/microorganisms14010081 (PMC12844040; doi:10.3390/microorganisms14010081)
Supplement: Supplementary file 1 [file microorganisms-14-00081-s001.zip › microorganisms-4012067-supplementary.xlsx]

## Sheet: Table S1
Table S1. Effects of different feeding methods on the rumen VFA content in CO and SU yak calves.
Index	CO	SU	P value
Acetate, mmol/L	31.10 ± 4.71 a	24.17 ± 5.27 b	0.037
Propionate, mmol/L	8.59 ± 1.78 a	6.22 ± 1.76 b	0.042
Isobutyrate, mmol/L	0.92 ± 0.06	0.87 ± 0.13	0.456
Butyrate, mmol/L	3.43 ± 0.55 a	2.56 ± 0.70 b	0.038
Isovalerate, mmol/L	1.29 ± 0.15	1.21 ± 0.22	0.456
Valerate, mmol/L	0.52 ± 0.07	0.43 ± 0.11	0.104
Total VFA, mmol/L	45.86 ± 6.92 a	35.46 ± 8.06 b	0.037
Acetate/Propionate	3.66 ± 0.28	3.96 ± 0.37	0.147
Different lowercase letters on means in a row indicate significant differences (P < 0.05).

## Sheet: Table S2
Table S2. Effects of different feeding methods on the rumen enzyme activities in CO and SU yak calves (U/mL)
Index	CO	SU	P value
Pectinase	62.96±5.47	58.50±4.91	0.169
Butyrate kinase	0.36±0.02 a	0.21±0.02 b	< 0.001
Succinate dehydrogenase	82.82±4.10 a	52.59±3.54 b	< 0.001
Phosphofructokinase	16.77±1.99 a	13.62±1.22 b	0.008
Lactate dehydrogenase	0.26±0.03 b	0.40±0.05 a	0.012
Ferridoxin oxidoreductase	0.16±0.04	0.14±0.02	0.246
Pepsin	37.70±4.17 a	22.49±3.89 b	< 0.001
Cellulase	0.36±0.04 a	0.21±0.03 b	< 0.001
Trypsin	309.24±24.31 a	226.68±21.05 b	< 0.001
Acetate kinase	0.10±0.01 b	0.12±0.02 a	0.031
Sucrase	61.67±6.24 a	44.36±5.59 b	< 0.001
3-Hydroxy-3-methylglutaryl-CoA synthase	11.02±4.03	14.99±3.38	0.094
Na+/K+-ATPase	55.67±7.73	48.94±8.31	0.177
Hemicellulase	275.49±53.31 a	164.91±61.41 b	0.008
Pyruvate kinase (U/L)	0.37±0.05 a	0.25±0.04 b	0.001
Amylase	0.43±0.06 a	0.27±0.05 b	< 0.001
Different lowercase letters on means in a row indicate significant differences (P < 0.05), P value > 0.05 < 0.10 were indicates trends.

## Sheet: Table S3
Table S3. Effects of different feeding methods on the microbial alpha diversity of yak calves.
Index	CO	SU	P value
Chao 1	1607.27 ± 128.93 b	1986.86 ± 222.91 a	0.005
Goods coverage	1.00 ± 0.01	1.00 ± 0.01	0.549
Observed features	1600.00 ± 126.46 b	1982.50 ± 220.36 a	0.004
Pielou_e	0.84 ± 0.01 b	0.87 ± 0.03 a	0.039
Shannon	8.96 ± 0.22 b	9.57 ± 0.43 a	0.012
Simpson	0.99 ± 0.01	1.00 ± 0.01	0.631
Different lowercase letters on means in a row indicate significant differences (P < 0.05).

## Sheet: Table S4
Table S4. Relative abundance of rumen microbiota phyla (%).
Index	CO	SU	P value
Firmicutes	45.12 ± 6.62 b	56.43 ± 5.10 a	0.008
Bacteroidota	50.04 ± 7.31 a	35.88 ± 4.62 b	0.002
Euryarchaeota	2.26 ± 1.84	5.11 ± 8.37	0.434
Patescibacteria	0.94 ± 0.72	0.91 ± 0.38	0.941
Thermoplasmatota	0.05 ± 0.06	0.26 ± 0.59	0.402
Spirochaetota	0.29 ± 0.23	0.37 ± 0.35	0.679
Desulfobacterota	0.43 ± 0.21	0.30 ± 0.13	0.218
Actinobacteriota	0.22 ± 0.08	0.23 ± 0.09	0.814
Proteobacteria	0.18 ± 0.10	0.14 ± 0.07	0.421
Fibrobacterota	0.10 ± 0.10	0.03 ± 0.03	0.173
Different lowercase letters on means in a row indicate significant differences (P < 0.05).

## Sheet: Table S5
Table S5. Relative abundance of rumen microbiota genera (%).
Index	CO	SU	P value
Methanobrevibacter	2.20 ± 1.83	4.85 ± 7.96	0.445
Rikenellaceae_RC9_gut_group	10.97 ± 2.89	9.27 ± 1.39	0.225
Prevotella	8.58 ± 4.27	5.56 ± 2.75	0.176
Prevotellaceae_UCG-001	2.94 ± 2.49	1.76 ± 0.28	0.301
Succiniclasticum	3.04 ± 1.25	4.27 ± 1.99	0.231
NK4A214_group	4.47 ± 1.62	4.40 ± 0.62	0.92
Christensenellaceae_R-7_group	5.11 ± 0.94	4.40 ± 0.66	0.157
Saccharofermentans	3.05 ± 0.51	3.30 ± 0.75	0.5
Papillibacter	2.77 ± 1.03	2.81 ± 0.76	0.942
Ruminococcus	1.10 ± 0.48 b	2.52 ± 0.88 a	0.006
Different lowercase letters on means in a row indicate significant differences (P < 0.05).

## Sheet: Table S6
Table S6. Metabolite information in the negative ion mode.
Metabolite Name	Compound Formula	log2FC	VIP	Up/Down
Estrone	C18H22O2	4.94	1.91	Up
Glycodeoxycholic acid	C26H43NO5	4.53	1.64	Up
18-β-Glycyrrhetinic acid	C30H46O4	3.54	1.89	Up
2-Hydroxycaproic acid	C6H12O3	3.1	1.68	Up
gamma-Glutamylmethionine	C10H18N2O5S	2.1	1.82	Up
Cholic acid	C24H40O5	2.07	1.44	Up
Citrinin	C13H14O5	2.06	1.8	Up
Tyramine	C8H11NO	1.97	1.67	Up
Lithocholic Acid	C24H40O3	1.95	1.43	Up
2-Hydroxyestradiol	C18H24O3	1.55	1.79	Up
8-iso-15-keto Prostaglandin F2α	C20H32O5	-1.99	1.81	Down
Palmitic Acid	C16H32O2	-1.17	1.56	Down
4-Pregnen-17alpha,20alpha-Diol-3-One	C21H32O3	-1.63	1.87	Down
Methyldopa	C10H13NO4	-2.51	1.86	Down
4-(octyloxy)benzoic acid	C15H22O3	-2.61	1.9	Down
Isoproterenol	C11H17NO3	-3.22	1.9	Down
2-(3,4-dimethoxyphenyl)ethanamine	C10H15NO2	-3.3	1.89	Down
1,3-dipyridin-3-ylpropane-1,3-dione	C13H10N2O2	-5.31	1.94	Down
Cyclamic acid	C6H13NO3S	-7.66	1.94	Down
Saccharin	C7H5NO3S	-10.02	1.94	Down

## Sheet: Table S7
Table S7. Metabolite information in the positive ion mode.
Metabolite Name	Compound Formula	log2FC	VIP	Up/Down
2'-Deoxyadenosine	C10H13N5O3	3.13	1.47	Up
4-Methyl-5-thiazoleethanol	C6H9NOS	2.79	1.47	Up
Hydroxyprogesterone caproate	C27H40O4	2.37	1	Up
Adenine	C5H5N5	2.12	1	Up
2-(Dimethylamino)Guanosine	C12H17N5O5	1.99	1.32	Up
Adenosine	C10H13N5O4	1.99	1.42	Up
Palmitoyl ethanolamide	C18H37NO2	1.87	1.2	Up
Dehydroepiandrosterone (DHEA)	C19H28O2	1.81	1.82	Up
Homo-Gamma-Linolenic Acid (C20:3)	C20H34O2	1.73	1.72	Up
1-Palmitoyl-Sn-Glycero-3-Phosphocholine	C24H50NO7P	1.7	1.59	Up
2-(2,6-dimethoxyphenyl)-5,6-dimethoxy-4H-chromen-4-one	C19H18O6	-1.29	1.83	Down
Allantoin	C4H6N4O3	-1.5	1.33	Down
Methyl 3-indolyacetate	C11H11NO2	-1.61	1.62	Down
dihydrotachysterol	C28H46O	-1.82	1.56	Down
N1-(2-amino-2-oxoethyl)-2-(isopropylthio)acetamide	C7H14N2O2S	-1.88	1.9	Down
gamma-Tocopherol	C28H48O2	-1.89	1.83	Down
3-(4-methoxyphenyl)-1-methyl-1H-1,2,4-triazol-5-ol	C10H11N3O2	-2.5	1.9	Down
2-Hydroxybutyric acid	C4H8O3	-2.52	1.85	Down
diethyl 3-amino-6-methylthieno[2,3-b]pyridine-2,5-dicarboxylate	C14H16N2O4S	-4.68	1.94	Down
2-cyano-2-(2,3-dihydro-1H-inden-1-yliden)acetamide	C12H10N2O	-5.09	1.93	Down
